# Supplementary material for: The Association Between Missed Nursing Care and Job Satisfaction Among Nurses in Saudi Arabian Hospitals: A Cross-Sectional Study
Source: Nurs Rep. 2025 Aug 12;15(8):296. doi: 10.3390/nursrep15080296 (PMC12389183; doi:10.3390/nursrep15080296)
Supplement: Supplementary file 1 [file nursrep-15-00296-s001.zip]

Archive with 1 entries (1 files):
- nursrep-3677672-supplementary.pdf
